# Supplementary material for: Triglyceride-Glucose Index in Non-Diabetic, Non-Obese Patients with Obstructive Sleep Apnoea
Source: J Clin Med. 2021 Apr 29;10(9):1932. doi: 10.3390/jcm10091932 (PMC8125770; doi:10.3390/jcm10091932)
Supplement: Supplementary file 1 [file jcm-10-01932-s001.zip]

Archive with 1 entries (1 files):
- jcm-1190402-supplementary.pdf
